# Supplementary material for: A LSTM-Hawkes hybrid model for posterior click distribution forecast in the advertising network environment
Source: PLoS One. 2020 Jun 5;15(6):e0232887. doi: 10.1371/journal.pone.0232887 (PMC7274406; doi:10.1371/journal.pone.0232887)
Supplement: S1 Dataset — Having the original data sets that can be found at http://labs.criteo.com/wp-content/uploads/2014/07/criteoconversionlogs.tar.gz, we first preprocess the data to conform behavior model (Fig 4) which can be found from the supporting information attachment. Then, we have processed Algorithm 1 to 4 in order to achieve the experimental results which also can be found from the supporting information attachment. (ZIP) [file pone.0232887.s001.zip]

Archive with 18 entries (11 files):
- gradientHawkes-master/
- gradientHawkes-master/.DS_Store
- __MACOSX/
- __MACOSX/gradientHawkes-master/
- __MACOSX/gradientHawkes-master/._.DS_Store
- gradientHawkes-master/data/
- gradientHawkes-master/data/.DS_Store
- gradientHawkes-master/data/clickDec.csv
- __MACOSX/gradientHawkes-master/data/
- __MACOSX/gradientHawkes-master/data/._clickDec.csv
- gradientHawkes-master/data/clickInc.csv
- gradientHawkes-master/gradientHawkes_lib.tgz
- gradientHawkes-master/R/
- gradientHawkes-master/R/Test.R
- __MACOSX/gradientHawkes-master/R/
- __MACOSX/gradientHawkes-master/R/._Test.R
- gradientHawkes-master/README.txt
- __MACOSX/gradientHawkes-master/._README.txt
