# Supplementary material for: A LSTM-Hawkes hybrid model for posterior click distribution forecast in the advertising network environment
Source: PLoS One. 2020 Jun 5;15(6):e0232887. doi: 10.1371/journal.pone.0232887 (PMC7274406; doi:10.1371/journal.pone.0232887)
Supplement: S1 Dataset — Having the original data sets that can be found at http://labs.criteo.com/wp-content/uploads/2014/07/criteoconversionlogs.tar.gz, we first preprocess the data to conform behavior model (Fig 4) which can be found from the supporting information attachment. Then, we have processed Algorithm 1 to 4 in order to achieve the experimental results which also can be found from the supporting information attachment. (ZIP) [file pone.0232887.s001.zip › gradientHawkes-master/data/clickDec.csv]

time	magnitude
7.902	1
8.0261	1
16.551	1
18.0343	1
21.3686	1
21.9537	1
23.9291	1
24.3373	1
24.9949	1
25.0749	1
26.0513	1
28.6554	1
32.104	1
32.3388	1
32.4855	1
32.8761	1
33.703	1
35.7936	1
37.2717	1
37.9081	1
37.9225	1
41.1709	1
41.5933	1
41.7012	1
42.3373	1
43.4498	1
44.1898	1
49.5251	1
51.5337	1
52.0004	1
52.268	1
53.3269	1
53.5798	1
54.1733	1
55.6344	1
55.9289	1
60.5114	1
60.8354	1
61.1729	1
62.3841	1
64.2546	1
64.92	1
66.621	1
69.8895	1
75.5176	1
77.7987	1
78.7852	1
79.3278	1
81.4473	1
82.9166	1
84.2662	1
84.679	1
84.9422	1
85.2098	1
85.9724	1
86.4157	1
87.2703	1
90.4307	1
94.5816	1
95.6591	1
95.6673	1
95.8592	1
100.2062	1
101.1074	1
102.0872	1
103.53	1
103.725	1
103.7867	1
104.6891	1
106.4427	1
107.8051	1
111.5268	1
111.8542	1
117.4192	1
117.6883	1
118.8338	1
122.1948	1
123.2057	1
123.4533	1
128.904	1
129.1449	1
130.8176	1
133.6349	1
134.4701	1
134.7604	1
135.3126	1
135.8958	1
136.6466	1
138.4436	1
138.793	1
139.5851	1
145.622	1
146.7045	1
147.7039	1
148.4013	1
150.0702	1
153.2566	1
154.1952	1
154.2867	1
154.3702	1
154.4854	1
157.3703	1
158.0321	1
161.4922	1
162.049	1
165.4636	1
166.7649	1
166.9066	1
171.5795	1
172.9349	1
173.4207	1
174.3045	1
176.3552	1
177.3992	1
182.3341	1
182.7043	1
183.4935	1
184.0087	1
184.0584	1
184.4241	1
188.5586	1
189.4939	1
192.0476	1
193.47	1
193.9928	1
196.9194	1
198.4317	1
199.2679	1
200.9112	1
202.3783	1
202.4681	1
202.5525	1
203.0533	1
203.8593	1
206.8859	1
208.2763	1
214.4178	1
215.3466	1
216.1155	1
216.6259	1
216.8184	1
217.2021	1
217.6156	1
217.7093	1
219.0714	1
221.386	1
222.801	1
224.5849	1
226.0273	1
228.1021	1
229.1794	1
229.2866	1
231.599	1
234.7278	1
236.8679	1
241.3849	1
241.7023	1
246.6834	1
247.1097	1
247.3729	1
248.8949	1
249.7254	1
250.6853	1
252.4426	1
253.1636	1
255.0223	1
255.5656	1
257.2131	1
257.9981	1
258.3304	1
258.9574	1
261.8593	1
262.1396	1
262.8714	1
263.1504	1
263.5665	1
264.6193	1
266.1498	1
266.2598	1
267.7645	1
268.1208	1
270.6442	1
271.8543	1
274.9895	1
275.527	1
276.7181	1
276.9918	1
277.1162	1
277.1494	1
277.279	1
277.8737	1
278.1486	1
281.6033	1
284.0731	1
284.2748	1
291.5622	1
291.8083	1
293.2765	1
293.3754	1
293.4624	1
293.9504	1
294.2764	1
294.3449	1
296.1391	1
299.1396	1
302.1448	1
302.9253	1
303.5648	1
305.9784	1
307.0692	1
307.3052	1
307.987	1
308.467	1
309.0723	1
309.134	1
309.9648	1
310.1053	1
310.4168	1
310.6886	1
316.2227	1
319.3283	1
319.5504	1
321.0289	1
324.4641	1
327.3465	1
327.428	1
328.1123	1
328.7926	1
330.8461	1
331.3045	1
333.1246	1
338.109	1
338.6993	1
340.6857	1
343.1712	1
345.9941	1
347.2113	1
348.546	1
348.6359	1
348.886	1
349.4371	1
350.2424	1
350.7766	1
352.4261	1
355.8297	1
356.061	1
358.3596	1
358.5447	1
359.708	1
361.7515	1
362.8605	1
364.28	1
364.3667	1
367.8043	1
368.2796	1
370.8982	1
370.9974	1
371.4317	1
371.9562	1
372.3569	1
372.5872	1
372.9272	1
374.584	1
374.9182	1
377.7237	1
379.7712	1
380.2589	1
382.6925	1
384.4884	1
386.5368	1
386.9503	1
387.0963	1
389.0081	1
391.5393	1
393.5441	1
395.6886	1
398.1426	1
398.6333	1
401.8104	1
403.0446	1
403.4551	1
404.8385	1
405.4497	1
406.9656	1
408.9307	1
411.9637	1
415.562	1
419.4635	1
419.4979	1
420.1821	1
420.2937	1
421.5184	1
423.6595	1
425.9098	1
426.6128	1
428.5839	1
429.4102	1
429.7082	1
431.0322	1
431.9365	1
435.6655	1
436.4427	1
437.5211	1
438.8393	1
439.0223	1
439.0692	1
439.9542	1
441.0736	1
443.5639	1
446.2881	1
453.5034	1
454.5185	1
460.3152	1
461.0186	1
463.1979	1
466.9455	1
471.2195	1
472.0498	1
474.9157	1
476.8806	1
476.8938	1
477.5858	1
478.483	1
479.4847	1
486.4935	1
487.3572	1
487.4906	1
488.347	1
489.856	1
490.3437	1
491.6114	1
493.6551	1
494.3013	1
498.2144	1
498.8667	1
499.0681	1
499.8812	1
504.1438	1
505.8606	1
506.7711	1
507.1532	1
508.0748	1
509.3829	1
511.1813	1
511.8882	1
512.107	1
512.5377	1
513.5582	1
514.6545	1
516.1337	1
516.8624	1
517.6267	1
519.2015	1
519.2062	1
519.7663	1
521.8128	1
524.2548	1
526.81	1
527.8491	1
529.5382	1
532.5839	1
532.7906	1
536.2438	1
536.5777	1
537.5696	1
537.8619	1
538.5213	1
539.3829	1
539.9502	1
540.0234	1
540.888	1
541.6976	1
542.5973	1
548.2073	1
549.9495	1
551.3325	1
554.7297	1
557.5296	1
558.2567	1
559.5659	1
559.7795	1
560.6797	1
563.7596	1
565.5003	1
567.9783	1
568.7481	1
568.8344	1
571.9984	1
575.1364	1
575.9305	1
579.1421	1
579.8777	1
582.281	1
583.2559	1
583.2641	1
584.5105	1
585.1483	1
585.2307	1
586.0784	1
586.5606	1
588.0201	1
588.2293	1
588.2599	1
588.4226	1
590.7671	1
592.0936	1
592.8897	1
594.3786	1
594.6831	1
597.9804	1
600.2263	1
600.7192	1
601.7485	1
602.7365	1
604.042	1
605.1091	1
607.6563	1
607.6856	1
608.8965	1
610.1687	1
610.5343	1
610.9069	1
612.4273	1
613.7184	1
615.8942	1
615.9926	1
616.0283	1
616.1943	1
616.8011	1
618.6205	1
619.3023	1
620.7238	1
621.9039	1
622.8483	1
622.9145	1
622.9285	1
625.7177	1
626.1049	1
628.0398	1
631.2928	1
632.209	1
633.2853	1
634.0533	1
634.0874	1
635.8633	1
640.8388	1
641.3043	1
641.6023	1
641.9323	1
644.553	1
644.7347	1
644.9301	1
646.0769	1
646.6196	1
646.6558	1
647.0213	1
647.2115	1
648.4848	1
648.7351	1
649.3114	1
656.7335	1
657.0397	1
658.2186	1
658.3853	1
659.1351	1
659.6024	1
659.8622	1
659.9279	1
660.4602	1
661.6129	1
662.2793	1
665.5468	1
665.7181	1
665.7382	1
666.5321	1
667.7013	1
668.2909	1
671.8164	1
681.8596	1
686.2232	1
686.8366	1
687.3175	1
687.3494	1
689.664	1
692.8513	1
693.3544	1
694.5607	1
694.9586	1
697.3279	1
697.6988	1
698.3444	1
698.804	1
699.613	1
700.2703	1
706.2548	1
706.5264	1
706.8419	1
709.3725	1
709.741	1
709.9191	1
710.7687	1
713.0072	1
714.6989	1
715.3043	1
716.9191	1
717.1218	1
718.4516	1
719.5222	1
719.7964	1
720.2516	1
720.3707	1
722.6881	1
722.9814	1
723.1318	1
723.7772	1
724.7419	1
725.3403	1
725.8601	1
727.0303	1
727.4745	1
729.7889	1
732.2134	1
732.9314	1
733.4282	1
733.7834	1
734.0463	1
734.3047	1
734.649	1
734.8847	1
735.4227	1
735.4271	1
737.3277	1
741.4289	1
742.152	1
747.3866	1
747.7376	1
748.1683	1
748.8252	1
751.153	1
751.1989	1
752.7519	1
753.3347	1
753.5083	1
755.0551	1
756.697	1
759.2038	1
759.4161	1
760.9985	1
763.1581	1
764.3459	1
765.7132	1
768.3488	1
769.6845	1
770.7465	1
771.0729	1
773.4974	1
774.1193	1
774.2312	1
775.7005	1
776.6864	1
776.7862	1
782.1494	1
782.5908	1
784.9258	1
785.0731	1
785.6111	1
786.7536	1
787.2678	1
787.3605	1
788.0625	1
789.2506	1
789.7772	1
794.7905	1
794.8457	1
795.0059	1
796.2604	1
798.083	1
798.2564	1
803.0593	1
803.7511	1
804.4908	1
805.8642	1
805.9191	1
807.4137	1
808.6294	1
809.8117	1
810.1948	1
812.4689	1
817.1249	1
817.9938	1
818.4731	1
818.6955	1
819.4748	1
822.3519	1
822.7321	1
823.2128	1
823.3269	1
824.1322	1
824.4353	1
826.777	1
827.7731	1
829.2019	1
837.1154	1
837.7136	1
838.4629	1
839.0038	1
840.3397	1
844.3285	1
846.7698	1
849.0586	1
853.79	1
856.3141	1
856.4554	1
857.6298	1
861.4834	1
861.8931	1
863.5968	1
864.6772	1
866.0034	1
866.7841	1
866.8073	1
866.8815	1
868.5768	1
874.1667	1
876.6725	1
879.6523	1
879.9264	1
881.209	1
881.7882	1
885.1758	1
885.1803	1
887.0627	1
889.078	1
889.5661	1
897.7597	1
899.2129	1
900.6382	1
901.9505	1
902.4015	1
903.9485	1
907.7379	1
908.13	1
908.189	1
909.4137	1
910.5186	1
910.7205	1
912.3125	1
913.0886	1
913.7318	1
914.3011	1
915.2976	1
915.3606	1
920.4024	1
920.9572	1
921.1218	1
921.4098	1
921.5799	1
921.9102	1
925.7993	1
926.8253	1
927.0058	1
927.099	1
927.2628	1
927.5642	1
929.3401	1
929.6888	1
932.6399	1
934.1147	1
934.5524	1
935.2174	1
935.9958	1
940.3729	1
940.5671	1
940.6719	1
947.8694	1
948.6173	1
948.9632	1
951.302	1
955.3741	1
958.5585	1
961.1123	1
961.4347	1
961.6273	1
962.7539	1
965.859	1
965.9274	1
972.8572	1
974.54	1
976.2991	1
977.5362	1
981.8675	1
983.0695	1
988.953	1
991.0861	1
991.3693	1
992.6002	1
995.1853	1
997.4701	1
997.6097	1
998.4828	1
1001.2548	1
1002.6745	1
1004.2649	1
1006.1085	1
1011.3358	1
1013.0345	1
1017.5821	1
1019.5099	1
1021.1214	1
1022.1227	1
1024.8101	1
1026.8634	1
1027.112	1
1027.4263	1
1027.5113	1
1029.4623	1
1029.8783	1
1029.9621	1
1032.6274	1
1034.6129	1
1035.7488	1
1039.5986	1
1039.9409	1
1040.0184	1
1043.8567	1
1045.4235	1
1045.8064	1
1047.6421	1
1048.9768	1
1049.5626	1
1049.767	1
1049.9725	1
1050.6979	1
1051.401	1
1053.3115	1
1053.5646	1
1054.1977	1
1054.804	1
1054.9522	1
1057.6423	1
1058.2972	1
1061.4176	1
1061.675	1
1067.4899	1
1068.2453	1
1071.8918	1
1072.9284	1
1074.6264	1
1074.6542	1
1080.08	1
1082.8585	1
1085.5664	1
1087.6887	1
1088.1969	1
1093.9123	1
1094.1856	1
1097.2376	1
1098.2287	1
1101.1835	1
1105.2102	1
1106.0991	1
1108.1091	1
1110.9732	1
1112.0844	1
1112.8642	1
1115.533	1
1115.9018	1
1116.4244	1
1116.911	1
1117.8288	1
1118.1	1
1118.5285	1
1119.2618	1
1119.662	1
1119.7353	1
1120.0671	1
1120.7673	1
1121.4356	1
1123.6091	1
1124.8949	1
1125.106	1
1127.3913	1
1127.5226	1
1127.7789	1
1127.8381	1
1127.9281	1
1128.8306	1
1129.0329	1
1129.884	1
1130.0171	1
1131.8027	1
1134.6774	1
1135.5695	1
1139.2178	1
1140.4313	1
1140.8117	1
1145.2429	1
1149.365	1
1150.6782	1
1151.765	1
1153.3817	1
1153.7162	1
1155.8269	1
1156.0817	1
1156.7218	1
1156.885	1
1156.9223	1
1157.27	1
1157.7647	1
1157.8648	1
1158.7999	1
1161.3439	1
1161.3999	1
1163.7399	1
1163.945	1
1164.5136	1
1165.0728	1
1166.4727	1
1168.9241	1
1173.3635	1
1175.3959	1
1175.871	1
1177.3335	1
1178.108	1
1178.1871	1
1183.1749	1
1184.0338	1
1187.825	1
1188.6831	1
1189.1308	1
1190.1194	1
1193.0901	1
1201.5874	1
1201.8527	1
1203.0036	1
1203.0775	1
1203.7675	1
1204.7616	1
1206.6808	1
1211.2029	1
1211.9057	1
1213.604	1
1214.809	1
1220.55	1
1221.0866	1
1224.9295	1
1226.372	1
1229.0722	1
1234.1892	1
1242.6392	1
1244.2606	1
1245.3644	1
1247.2734	1
1248.4984	1
1248.6643	1
1249.5367	1
1250.15	1
1250.5645	1
1257.9762	1
1258.4676	1
1258.813	1
1259.5969	1
1260.9599	1
1264.6035	1
1264.6492	1
1265.3527	1
1265.8849	1
1266.8523	1
1269.4585	1
1274.6814	1
1277.082	1
1277.5012	1
1277.9766	1
1278.6815	1
1279.8092	1
1280.2362	1
1280.7977	1
1281.3593	1
1282.514	1
1283.5513	1
1283.9008	1
1286.162	1
1288.195	1
1289.8153	1
1289.9075	1
1291.0217	1
1292.8905	1
1293.3139	1
1294.0027	1
1294.4073	1
1296.9323	1
1298.0785	1
1303.8426	1
1304.1877	1
1306.7052	1
1306.8905	1
1308.2018	1
1309.7699	1
1310.5795	1
1310.9137	1
1312.7596	1
1314.9649	1
1315.3194	1
1318.163	1
1318.3697	1
1318.9854	1
1321.3153	1
1322.9261	1
1324.805	1
1325.825	1
1326.7972	1
1331.1601	1
1333.214	1
1333.9218	1
1334.4698	1
1335.8934	1
1337.1663	1
1340.1422	1
1340.3399	1
1342.0655	1
1343.6368	1
1344.1234	1
1346.0571	1
1346.4367	1
1347.6439	1
1350.1782	1
1352.0579	1
1353.7034	1
1355.3084	1
1355.4038	1
1357.6474	1
1360.5604	1
1360.9403	1
1361.7924	1
1361.9232	1
1362.0835	1
1365.0588	1
1366.0787	1
1369.8243	1
1371.4409	1
1372.7538	1
1374.6838	1
1375.8891	1
1376.9282	1
1378.6317	1
1379.3491	1
1379.3996	1
1381.7164	1
1382.5534	1
1382.7568	1
1383.8382	1
1384.0496	1
1386.0979	1
1389.3591	1
1391.0707	1
1394.7033	1
1395.1225	1
1395.3934	1
1397.4926	1
1397.7564	1
1398.422	1
1400.4664	1
1402.7101	1
1404.4484	1
1404.4994	1
1404.7878	1
1407.256	1
1410.2286	1
1410.4428	1
1410.5057	1
1419.253	1
1419.4206	1
1424.3757	1
1424.6078	1
1426.0188	1
1426.5193	1
1426.7789	1
1427.3932	1
1431.4036	1
1436.586	1
1438.1615	1
1439.0063	1
1441.1523	1
1443.1368	1
1444.8891	1
1446.1907	1
1446.7937	1
1446.8461	1
1446.9326	1
1448.8295	1
1452.3936	1
1452.6866	1
1452.9561	1
1454.2485	1
1454.624	1
1454.651	1
1458.1721	1
1458.5319	1
1460.7381	1
1463.2921	1
1466.0517	1
1472.7263	1
1473.8557	1
1476.4339	1
1478.8209	1
1481.3424	1
1485.536	1
1485.6477	1
1487.8649	1
1493.3583	1
1494.9501	1
1496.6562	1
1497.2108	1
1498.4383	1
1500.6631	1
1500.7898	1
1501.6824	1
1504.2384	1
1504.2642	1
1504.4073	1
1505.6923	1
1506.1168	1
1506.7427	1
1507.6084	1
1509.3941	1
1511.3078	1
1512.4361	1
1512.542	1
1513.4123	1
1515.1399	1
1516.1501	1
1520.2033	1
1520.5725	1
1521.5517	1
1521.956	1
1522.3734	1
1522.4569	1
1526.8368	1
1527.3713	1
1527.9975	1
1528.0222	1
1531.4297	1
1532.1838	1
1532.8129	1
1536.2019	1
1537.5859	1
1539.9969	1
1545.1739	1
1547.1648	1
1547.5193	1
1548.9341	1
1552.9713	1
1554.4802	1
1554.5471	1
1558.5826	1
1559.2943	1
1562.0591	1
1563.9995	1
1567.8795	1
1568.267	1
1568.4883	1
1568.5936	1
1569.2829	1
1569.5885	1
1569.6387	1
1571.863	1
1572.267	1
1573.7915	1
1574.7765	1
1574.816	1
1576.189	1
1576.4813	1
1576.4826	1
1576.5498	1
1577.7057	1
1581.7409	1
1582.2783	1
1584.8615	1
1586.8766	1
1587.7199	1
1594.156	1
1595.0484	1
1597.4831	1
1598.9046	1
1600.9005	1
1602.7141	1
1604.483	1
1604.5655	1
1605.9899	1
1606.137	1
1608.2369	1
1609.9871	1
1610.0627	1
1611.3962	1
1614.341	1
1620.6035	1
1621.2821	1
1625.6197	1
1626.2109	1
1628.8667	1
1628.9518	1
1631.6483	1
1633.0654	1
1634.0424	1
1636.0569	1
1636.5202	1
1641.9931	1
1643.8211	1
1643.8253	1
1644.7434	1
1645.8006	1
1646.1709	1
1646.1915	1
1647.0489	1
1647.1828	1
1648.7959	1
1650.1512	1
1651.0993	1
1652.1052	1
1652.8	1
1653.8577	1
1656.1408	1
1656.406	1
1656.8767	1
1664.3045	1
1664.3882	1
1667.3581	1
1668.3195	1
1669.3337	1
1669.4802	1
1671.613	1
1675.5092	1
1675.8588	1
1676.0972	1
1676.4283	1
1681.8813	1
1684.2436	1
1685.4905	1
1690.8688	1
1693.972	1
1695.8096	1
1700.1185	1
1703.2936	1
1705.0553	1
1705.9803	1
1709.7598	1
1710.0162	1
1710.5401	1
1713.5901	1
1716.7192	1
1717.9683	1
1718.5441	1
1719.0819	1
1719.332	1
1719.5533	1
1720.9335	1
1721.6966	1
1726.1014	1
1729.0326	1
1730.2194	1
1732.0751	1
1732.6224	1
1733.9069	1
1736.4461	1
1736.6804	1
1738.841	1
1743.1617	1
1743.6555	1
1744.8457	1
1745.0604	1
1746.4699	1
1749.7254	1
1750.128	1
1751.2841	1
1751.7896	1
1753.6619	1
1754.8184	1
1756.2036	1
1758.1406	1
1758.8886	1
1760.0593	1
1761.8119	1
1762.2784	1
1762.676	1
1763.4023	1
1766.237	1
1769.6967	1
1770.5557	1
1771.1831	1
1772.0896	1
1774.7031	1
1775.4611	1
1776.1609	1
1777.0061	1
1779.3009	1
1779.969	1
1780.9658	1
1786.2586	1
1786.588	1
1788.9837	1
1797.3845	1
1800.349	1
1807.3242	1
1809.2234	1
1809.3536	1
1813.5611	1
1814.0253	1
1817.8091	1
1820.1036	1
1823.3942	1
1824.6099	1
1825.8918	1
1827.827	1
1831.7218	1
1836.3643	1
1839.28	1
1840.1392	1
1841.8117	1
1841.9073	1
1842.2595	1
1843.8384	1
1844.2699	1
1845.1693	1
1859.9142	1
1864.2141	1
1867.4031	1
1870.6352	1
1874.292	1
1874.666	1
1875.5409	1
1877.4301	1
1877.438	1
1879.1796	1
1881.0096	1
1881.7567	1
1882.1437	1
1882.2796	1
1882.8439	1
1884.477	1
1896.2617	1
1896.9083	1
1897.7111	1
1898.5579	1
1898.9744	1
1899.8269	1
1901.4229	1
1902.3041	1
1904.0413	1
1908.5099	1
1908.819	1
1912.4259	1
1912.6559	1
1913.5965	1
1914.5913	1
1915.2442	1
1915.8703	1
1917.3625	1
1917.4455	1
1917.5587	1
1918.8701	1
1918.8948	1
1920.4074	1
1921.2135	1
1922.3891	1
1925.0645	1
1925.865	1
1926.3167	1
1927.5222	1
1929.491	1
1930.9234	1
1931.6561	1
1931.9203	1
1931.9948	1
1932.0945	1
1933.1462	1
1933.2932	1
1939.5409	1
1942.399	1
1942.8778	1
1943.9454	1
1945.1445	1
1945.3543	1
1946.4426	1
1948.7563	1
1948.7745	1
1950.8936	1
1951.0127	1
1951.9195	1
1952.9808	1
1953.4908	1
1957.2165	1
1960.9234	1
1961.1291	1
1961.3721	1
1962.3015	1
1963.7932	1
1964.9666	1
1966.0889	1
1966.3807	1
1966.5972	1
1967.0629	1
1968.3434	1
1968.8856	1
1976.8252	1
1977.1014	1
1977.7338	1
1978.3799	1
1978.4879	1
1983.0236	1
1984.4677	1
1984.8227	1
1987.3933	1
1988.7997	1
1988.9549	1
1990.9125	1
1993.3435	1
1994.0221	1
1995.056	1
1995.1794	1
1996.4377	1
1996.8911	1
2001.2513	1
2008.4913	1
2008.4979	1
2012.1863	1
2013.436	1
2014.1051	1
2014.8471	1
2014.9877	1
2017.3856	1
2017.4989	1
2018.4976	1
2019.0052	1
2019.2155	1
2019.2277	1
2019.7217	1
2020.2637	1
2022.1244	1
2022.5998	1
2024.5975	1
2029.3705	1
2031.368	1
2034.5007	1
2034.7507	1
2036.3104	1
2036.7925	1
2037.4919	1
2037.793	1
2038.6963	1
2038.8298	1
2039.4423	1
2040.316	1
2041.0675	1
2041.8085	1
2042.3347	1
2043.6008	1
2044.3253	1
2045.4333	1
2047.1483	1
2047.3197	1
2049.4348	1
2051.8371	1
2053.0885	1
2054.1	1
2056.1228	1
2057.114	1
2064.8841	1
2066.4607	1
2069.262	1
2071.471	1
2076.3134	1
2077.9339	1
2079.2632	1
2080.1378	1
2080.858	1
2081.4836	1
2081.8181	1
2085.1255	1
2085.4829	1
2088.7894	1
2089.0564	1
2091.3766	1
2092.2528	1
2092.4389	1
2092.9416	1
2094.1207	1
2094.2583	1
2094.7204	1
2094.8952	1
2096.4238	1
2097.5571	1
2097.6703	1
2098.0154	1
2099.4676	1
2101.8486	1
2102.3519	1
2103.112	1
2104.9045	1
2107.0064	1
2112.0645	1
2112.9768	1
2114.051	1
2115.8797	1
2116.2653	1
2118.0359	1
2119.5407	1
2120.231	1
2121.5492	1
2121.9496	1
2122.8607	1
2123.6584	1
2126.5615	1
2127.1686	1
2129.1884	1
2131.3451	1
2132.0542	1
2133.6246	1
2136.8676	1
2137.4488	1
2139.956	1
2140.0191	1
2140.6782	1
2142.2227	1
2143.2431	1
2145.0172	1
2147.6103	1
2149.4152	1
2151.1203	1
2153.2912	1
2153.3093	1
2155.7137	1
2158.9288	1
2162.7232	1
2162.7458	1
2169.5166	1
2171.31	1
2172.2448	1
2174.968	1
2182.9621	1
2183.7127	1
2192.2844	1
2192.9236	1
2192.9886	1
2195.0502	1
2198.1229	1
2199.8813	1
2201.4584	1
2205.1632	1
2205.8389	1
2206.7139	1
2207.5973	1
2208.3926	1
2209.2942	1
2209.3644	1
2209.7872	1
2211.6092	1
2216.1897	1
2218.7845	1
2219.5777	1
2220.5659	1
2220.5809	1
2221.7411	1
2222.9915	1
2223.3908	1
2230.7391	1
2231.8506	1
2235.5534	1
2236.4233	1
2240.5451	1
2241.249	1
2244.4437	1
2245.2176	1
2246.3815	1
2247.2469	1
2247.6509	1
2249.2014	1
2250.1302	1
2250.5333	1
2253.0751	1
2255.4864	1
2256.375	1
2256.7972	1
2257.0244	1
2257.1727	1
2260.6422	1
2261.496	1
2262.1888	1
2262.5026	1
2262.7505	1
2264.6382	1
2265.7698	1
2269.2065	1
2270.4752	1
2270.5738	1
2271.877	1
2276.0827	1
2279.8293	1
2280.6321	1
2280.6327	1
2281.2502	1
2281.2792	1
2286.5944	1
2286.9199	1
2292.2116	1
2294.0596	1
2294.3465	1
2295.4349	1
2298.4866	1
2298.7661	1
2300.0053	1
2302.9213	1
2310.9856	1
2312.0901	1
2316.747	1
2319.3525	1
2319.3723	1
2319.6403	1
2320.9274	1
2322.009	1
2323.3216	1
2324.2606	1
2324.2745	1
2326.2575	1
2327.3562	1
2329.0622	1
2329.6313	1
2334.2702	1
2338.0785	1
2338.973	1
2340.2749	1
2342.2631	1
2349.7769	1
2351.8451	1
2353.5141	1
2354.4766	1
2354.9471	1
2362.6737	1
2363.1261	1
2364.0524	1
2366.4351	1
2367.1455	1
2368.2329	1
2368.35	1
2369.6865	1
2370.861	1
2373.3966	1
2373.7477	1
2375.8992	1
2377.5026	1
2378.8915	1
2380.5928	1
2381.5706	1
2383.1746	1
2384.5121	1
2385.1455	1
2386.4155	1
2387.8785	1
2390.9706	1
2394.308	1
2397.0987	1
2397.6581	1
2398.9943	1
2400.8955	1
2406.2179	1
2406.3656	1
2406.8197	1
2411.8654	1
2414.7428	1
2418.7344	1
2420.0227	1
2421.1007	1
2421.5113	1
2421.5234	1
2422.5412	1
2424.7956	1
2429.4399	1
2430.5438	1
2431.1517	1
2431.3412	1
2432.0727	1
2432.2827	1
2432.6948	1
2433.6333	1
2434.1001	1
2439.253	1
2439.9453	1
2440.9156	1
2441.4301	1
2442.2509	1
2446.7727	1
2447.5523	1
2448.7873	1
2449.0682	1
2449.8816	1
2450.0141	1
2450.9141	1
2451.0988	1
2451.3215	1
2452.9512	1
2454.2281	1
2456.2814	1
2460.341	1
2462.1864	1
2468.3516	1
2469.4236	1
2469.6938	1
2470.1415	1
2472.5795	1
2474.4031	1
2475.6523	1
2475.7519	1
2476.9535	1
2480.8112	1
2481.5191	1
2482.5264	1
2482.9165	1
2483.009	1
2485.3159	1
2487.5522	1
2488.1966	1
2493.9563	1
2495.4693	1
2496.5728	1
2496.8231	1
2498.6892	1
2499.7052	1
2500.001	1
2500.3274	1
2501.7445	1
2503.4139	1
2505.1108	1
2507.3184	1
2507.3582	1
2507.7797	1
2507.981	1
2508.2753	1
2508.8221	1
2510.5235	1
2510.621	1
2510.8351	1
2513.1115	1
2513.2757	1
2518.7943	1
2518.8692	1
2520.9144	1
2525.8595	1
2525.8988	1
2526.5756	1
2527.3011	1
2527.8864	1
2528.501	1
2529.887	1
2536.737	1
2537.1496	1
2539.3652	1
2541.8242	1
2546.3559	1
2548.2767	1
2548.659	1
2549.5638	1
2550.7993	1
2551.5023	1
2551.9441	1
2554.9322	1
2556.6943	1
2557.4854	1
2558.3541	1
2558.8289	1
2561.9159	1
2562.3925	1
2562.8207	1
2564.1427	1
2567.4719	1
2570.2861	1
2571.9454	1
2572.2214	1
2574.1107	1
2575.2907	1
2582.5053	1
2583.31	1
2584.4213	1
2586.1384	1
2587.114	1
2587.3044	1
2587.7545	1
2587.8677	1
2588.4977	1
2588.7366	1
2589.9616	1
2594.2676	1
2596.6216	1
2599.4395	1
2601.308	1
2603.885	1
2606.795	1
2608.1342	1
2610.7598	1
2610.9515	1
2613.2952	1
2613.8729	1
2614.3153	1
2614.9711	1
2615.0668	1
2616.558	1
2618.2182	1
2619.1476	1
2620.7445	1
2621.1391	1
2623.5405	1
2623.6041	1
2626.5951	1
2627.3914	1
2627.5161	1
2627.9258	1
2629.0853	1
2630.5538	1
2632.3125	1
2634.3999	1
2634.6273	1
2634.9179	1
2634.9215	1
2636.9269	1
2637.0332	1
2637.9437	1
2640.6048	1
2642.8797	1
2645.358	1
2647.3347	1
2647.8038	1
2648.3315	1
2649.1087	1
2649.9608	1
2650.5673	1
2652.1345	1
2652.66	1
2654.0339	1
2656.5052	1
2656.7519	1
2659.2813	1
2663.275	1
2664.245	1
2666.5747	1
2666.6895	1
2674.5109	1
2675.4158	1
2679.1038	1
2679.1633	1
2680.6493	1
2682.9492	1
2684.9853	1
2688.1616	1
2688.3963	1
2689.6131	1
2690.2126	1
2690.3932	1
2694.1308	1
2698.9211	1
2699.9974	1
2702.2669	1
2702.6617	1
2704.9348	1
2707.0204	1
2708.3234	1
2709.2958	1
2711.5625	1
2711.6367	1
2712.0402	1
2712.637	1
2715.6401	1
2717.3233	1
2718.2198	1
2719.1853	1
2727.2483	1
2727.9425	1
2728.7979	1
2731.1475	1
2731.5692	1
2732.1518	1
2732.2369	1
2732.703	1
2732.929	1
2734.6593	1
2736.564	1
2737.852	1
2739.339	1
2744.6002	1
2745.1467	1
2745.8479	1
2747.3091	1
2750.8348	1
2751.5921	1
2753.3111	1
2754.4212	1
2754.5586	1
2755.4134	1
2757.596	1
2757.8805	1
2758.5023	1
2759.3472	1
2764.0506	1
2764.8048	1
2765.6344	1
2767.3002	1
2771.0162	1
2772.0601	1
2774.7892	1
2775.8216	1
2776.0221	1
2777.3223	1
2778.7393	1
2778.8632	1
2785.2979	1
2791.0503	1
2791.346	1
2791.5032	1
2793.5719	1
2794.0832	1
2794.319	1
2795.2552	1
2795.4838	1
2796.0483	1
2800.0658	1
2800.3076	1
2800.5126	1
2801.3049	1
2801.3289	1
2805.8088	1
2808.4228	1
2810.0674	1
2812.9882	1
2813.0522	1
2817.6237	1
2818.217	1
2821.3	1
2822.161	1
2823.8116	1
2829.3577	1
2830.7766	1
2832.5461	1
2835.9729	1
2846.4512	1
2848.5809	1
2851.5351	1
2851.9295	1
2853.2758	1
2857.2959	1
2857.8366	1
2861.215	1
2861.7649	1
2864.7232	1
2866.1206	1
2868.0793	1
2871.3671	1
2871.7609	1
2872.1355	1
2878.6341	1
2882.0478	1
2883.903	1
2885.3671	1
2891.7581	1
2892.5146	1
2894.9919	1
2895.6181	1
2898.0243	1
2898.4127	1
2904.1631	1
2912.508	1
2913.9003	1
2917.043	1
2919.2642	1
2919.4061	1
2919.4145	1
2920.9672	1
2921.6519	1
2921.9645	1
2929.7274	1
2935.5955	1
2942.2396	1
2942.3273	1
2943.6927	1
2944.0882	1
2944.2643	1
2948.5373	1
2948.8245	1
2957.1355	1
2958.0666	1
2958.8948	1
2965.2759	1
2965.5893	1
2969.6231	1
2971.7814	1
2974.0855	1
2974.2775	1
2978.2957	1
2979.5201	1
2980.2703	1
2983.1065	1
2985.97	1
2988.4301	1
2989.837	1
2994.7844	1
2995.1789	1
2996.2749	1
2999.7631	1
3000.4614	1
3001.4265	1
3002.3557	1
3002.6349	1
3003.2905	1
3003.6366	1
3007.4098	1
3010.1641	1
3010.625	1
3011.9648	1
3014.4489	1
3019.6409	1
3024.6621	1
3028.3055	1
3029.7614	1
3031.2148	1
3033.2165	1
3033.5549	1
3034.1532	1
3038.4888	1
3038.5719	1
3039.2224	1
3041.1096	1
3043.2193	1
3043.5649	1
3044.3079	1
3044.9314	1
3045.4747	1
3048.1733	1
3050.0286	1
3050.7577	1
3050.8106	1
3053.2168	1
3056.5121	1
3058.1995	1
3063.3837	1
3063.8092	1
3064.4833	1
3064.5154	1
3069.4656	1
3070.931	1
3070.9397	1
3074.5284	1
3077.6794	1
3079.0036	1
3084.607	1
3086.14	1
3086.4745	1
3086.6262	1
3088.3824	1
3090.3266	1
3090.5748	1
3091.654	1
3092.2743	1
3092.4703	1
3093.6213	1
3094.9155	1
3095.4252	1
3095.6889	1
3097.4219	1
3101.8643	1
3103.3817	1
3107.2958	1
3109.3735	1
3111.2218	1
3112.0784	1
3112.9888	1
3114.11	1
3114.2833	1
3115.0406	1
3116.3792	1
3116.9269	1
3117.4222	1
3118.3488	1
3118.5553	1
3118.647	1
3121.5028	1
3122.5601	1
3125.5528	1
3128.8916	1
3129.491	1
3132.2193	1
3134.3822	1
3134.4804	1
3135.8915	1
3138.3315	1
3140.5801	1
3142.9024	1
3146.527	1
3147.818	1
3148.683	1
3149.3308	1
3150.2133	1
3150.3802	1
3151.2311	1
[truncated: 998,000+ more rows]
