# Supplementary material for: A LSTM-Hawkes hybrid model for posterior click distribution forecast in the advertising network environment
Source: PLoS One. 2020 Jun 5;15(6):e0232887. doi: 10.1371/journal.pone.0232887 (PMC7274406; doi:10.1371/journal.pone.0232887)
Supplement: S1 Dataset — Having the original data sets that can be found at http://labs.criteo.com/wp-content/uploads/2014/07/criteoconversionlogs.tar.gz, we first preprocess the data to conform behavior model (Fig 4) which can be found from the supporting information attachment. Then, we have processed Algorithm 1 to 4 in order to achieve the experimental results which also can be found from the supporting information attachment. (ZIP) [file pone.0232887.s001.zip › gradientHawkes-master/data/clickInc.csv]

time	magnitude
355806.12299999996	1
355806.2932	1
355806.8059	1
355825.407	1
355835.3462	1
355835.48799999995	1
355837.1224	1
355842.6529	1
355845.7453	1
355851.4517	1
355865.9516	1
355866.4857	1
355867.7765	1
355874.7693	1
355876.8335	1
355877.7359	1
355879.8806	1
355879.9342	1
355882.2262	1
355890.8331	1
355905.2871	1
355905.6657	1
355905.8834	1
355907.2737	1
355922.2097	1
355923.0131	1
355924.7589	1
355925.8772	1
355926.0056	1
355930.6192	1
355935.0697	1
355935.1588	1
355938.9202	1
355939.1251	1
355940.1642	1
355940.8735	1
355944.4668	1
355948.7666	1
355960.7927	1
355993.8068	1
355995.5279	1
356000.61600000004	1
356012.06	1
356016.6613	1
356018.9096	1
356025.1727	1
356025.5665	1
356038.2596	1
356042.4641	1
356046.1044	1
356050.0412	1
356050.3492	1
356061.2208	1
356063.2805	1
356066.03799999994	1
356069.5502	1
356073.7751	1
356075.3422	1
356076.6531	1
356080.9738	1
356081.5693	1
356084.1869	1
356085.69299999997	1
356087.0596	1
356089.3825	1
356101.6779	1
356110.3141	1
356115.9855	1
356116.20700000005	1
356124.6767	1
356127.7897	1
356132.7288	1
356134.0756	1
356134.3822	1
356144.5002	1
356145.7627	1
356154.7495	1
356157.9224	1
356162.7567	1
356166.3565	1
356176.5013	1
356181.8522	1
356188.7274	1
356189.3442	1
356199.763	1
356201.7798	1
356213.3864	1
356215.6109	1
356216.0157	1
356218.9199	1
356220.7762	1
356228.573	1
356231.4131	1
356231.4547	1
356232.2015	1
356232.3381	1
356244.1052	1
356244.4247	1
356251.7265	1
356274.5557	1
356275.2616	1
356279.4025	1
356279.5466	1
356282.8495	1
356283.4315	1
356284.4731	1
356288.8448	1
356289.06	1
356295.643	1
356315.9489	1
356318.7331	1
356325.0388	1
356326.2046	1
356326.7645	1
356327.9261	1
356332.4252	1
356334.0219	1
356334.376	1
356336.3346	1
356339.9497	1
356342.9558	1
356346.7533	1
356352.9269	1
356360.4254	1
356363.221	1
356364.8604	1
356370.6804	1
356372.6845	1
356374.8958	1
356376.8185	1
356379.0619	1
356379.458	1
356389.4258	1
356404.175	1
356406.0537	1
356415.2464	1
356415.4132	1
356416.8448	1
356416.8646	1
356418.9488	1
356426.5685	1
356427.9498	1
356429.0768	1
356431.0738	1
356433.4558	1
356434.289	1
356438.8991	1
356439.2179	1
356439.2649	1
356440.9077	1
356440.915	1
356449.8916	1
356458.5162	1
356459.2576	1
356459.55799999996	1
356465.511	1
356466.5416	1
356470.1052	1
356473.8101	1
356477.5175	1
356478.3574	1
356483.9919	1
356484.4573	1
356490.9873	1
356491.425	1
356492.9151	1
356494.3917	1
356502.7044	1
356504.7091	1
356512.9564	1
356515.1689	1
356523.2294	1
356525.6238	1
356525.8656	1
356533.8549	1
356540.9479	1
356544.4156	1
356550.0161	1
356553.7734	1
356554.7712	1
356557.8198	1
356560.7232	1
356569.7912	1
356575.5694	1
356577.2333	1
356579.1373	1
356580.4466	1
356594.7745	1
356595.1697	1
356596.0673	1
356597.9268	1
356603.3668	1
356613.691	1
356617.411	1
356622.0211	1
356628.0041	1
356630.0311	1
356634.8671	1
356638.3653	1
356641.6694	1
356643.4252	1
356654.5695	1
356679.1108	1
356679.1928	1
356682.7178	1
356684.6974	1
356688.4428	1
356689.3599	1
356690.4049	1
356691.8961	1
356692.9807	1
356695.8915	1
356698.9703	1
356699.5565	1
356701.229	1
356702.2455	1
356704.5923	1
356705.3373	1
356707.0028	1
356707.6287	1
356707.7538	1
356715.6156	1
356717.1875	1
356719.1323	1
356719.5076	1
356725.4458	1
356728.6241	1
356729.87299999996	1
356731.5447	1
356732.2706	1
356733.6527	1
356733.7745	1
356741.1379	1
356751.0616	1
356751.9361	1
356754.6479	1
356755.2334	1
356760.2532	1
356766.1724	1
356778.7469	1
356778.7649	1
356782.835	1
356783.833	1
356788.2472	1
356788.6747	1
356792.8658	1
356793.776	1
356799.8944	1
356806.0062	1
356813.3636	1
356826.9051	1
356839.5757	1
356840.342	1
356841.8337	1
356842.7846	1
356849.1347	1
356851.9416	1
356854.6279	1
356857.3948	1
356864.6771	1
356872.8523	1
356874.0116	1
356885.8004	1
356885.9717	1
356892.8529	1
356897.4375	1
356906.8094	1
356911.3557	1
356914.461	1
356915.6832	1
356916.7573	1
356920.5653	1
356933.5304	1
356947.7081	1
356948.5987	1
356949.4654	1
356950.0761	1
356956.8399	1
356962.1071	1
356963.2694	1
356966.4472	1
356969.1609	1
356977.3912	1
356977.9039	1
356978.2236	1
356982.4778	1
356983.4399	1
356985.9719	1
356996.1379	1
357009.4586	1
357013.8606	1
357015.5244	1
357021.9678	1
357023.6199	1
357026.5599	1
357028.3884	1
357029.8846	1
357033.724	1
357044.2204	1
357049.2171	1
357050.1718	1
357057.1205	1
357058.8456	1
357059.4381	1
357063.1289	1
357065.549	1
357071.3591	1
357080.1059	1
357080.5689	1
357082.2323	1
357089.8014	1
357101.479	1
357105.9032	1
357106.6815	1
357107.4595	1
357107.7804	1
357111.6743	1
357113.2964	1
357115.2268	1
357115.82	1
357117.44899999996	1
357120.3732	1
357124.859	1
357135.4549	1
357137.1363	1
357145.6508	1
357147.1043	1
357149.6967	1
357155.9056	1
357156.3308	1
357157.1374	1
357158.0595	1
357159.159	1
357160.0863	1
357161.1732	1
357162.3729	1
357162.4727	1
357168.0453	1
357172.5898	1
357177.6474	1
357178.2835	1
357181.13700000005	1
357182.5449	1
357183.6036	1
357183.7593	1
357187.0196	1
357188.6532	1
357190.3172	1
357190.4172	1
357192.9411	1
357194.7778	1
357200.48799999995	1
357202.1161	1
357218.3118	1
357220.2983	1
357226.2372	1
357229.5451	1
357230.9628	1
357233.226	1
357238.4147	1
357242.1591	1
357248.1994	1
357250.4851	1
357252.2293	1
357253.2465	1
357257.17799999996	1
357259.3193	1
357261.4861	1
357265.0168	1
357270.8604	1
357273.8455	1
357276.549	1
357279.8493	1
357283.3764	1
357284.6034	1
357288.2459	1
357294.2129	1
357305.6293	1
357306.8305	1
357309.1109	1
357312.995	1
357315.155	1
357317.4918	1
357320.7285	1
357324.7657	1
357334.5952	1
357337.7719	1
357339.5958	1
357340.2643	1
357342.0495	1
357350.3795	1
357351.7487	1
357359.9116	1
357361.4604	1
357372.7946	1
357373.3626	1
357376.61100000003	1
357384.4234	1
357393.9203	1
357396.6542	1
357399.8577	1
357400.0422	1
357402.4458	1
357403.44700000004	1
357405.5216	1
357419.2219	1
357422.0073	1
357423.6968	1
357426.4009	1
357431.2845	1
357437.1024	1
357447.7667	1
357450.7095	1
357453.084	1
357454.2571	1
357454.3356	1
357454.5898	1
357468.4138	1
357469.3216	1
357470.7044	1
357471.8387	1
357474.9182	1
357482.9185	1
357483.1689	1
357487.3815	1
357490.0957	1
357490.749	1
357491.4183	1
357496.5951	1
357497.8101	1
357500.0423	1
357500.6589	1
357510.4133	1
357514.6056	1
357522.7448	1
357523.0037	1
357525.7082	1
357535.0229	1
357540.1764	1
357541.1629	1
357542.4591	1
357545.1678	1
357549.3692	1
357550.9282	1
357552.3088	1
357553.3522	1
357555.5483	1
357559.2901	1
357561.555	1
357561.6763	1
357564.12899999996	1
357570.0246	1
357577.7533	1
357577.8476	1
357578.2858	1
357582.1736	1
357582.8492	1
357592.7927	1
357601.5946	1
357604.7133	1
357605.6249	1
357605.9034	1
357607.8289	1
357614.9688	1
357621.5399	1
357622.1583	1
357623.3348	1
357623.8342	1
357624.4796	1
357624.9345	1
357625.4168	1
357627.5881	1
357635.4667	1
357638.2317	1
357641.4534	1
357642.1613	1
357643.6608	1
357644.5001	1
357645.2756	1
357646.1849	1
357658.1414	1
357677.1064	1
357680.2546	1
357682.9104	1
357683.3386	1
357692.9775	1
357696.4335	1
357699.5663	1
357701.8092	1
357702.0657	1
357706.4376	1
357712.1019	1
357713.8911	1
357722.505	1
357727.6672	1
357728.1065	1
357730.0302	1
357731.7596	1
357731.9568	1
357734.2729	1
357737.2864	1
357740.6287	1
357743.3481	1
357745.5698	1
357747.0256	1
357749.8638	1
357750.6422	1
357756.9834	1
357759.6121	1
357762.028	1
357773.7551	1
357776.1984	1
357784.5373	1
357788.5676	1
357791.4358	1
357792.5123	1
357793.1329	1
357797.0286	1
357800.3544	1
357801.5481	1
357802.8465	1
357811.2135	1
357812.7731	1
357828.9317	1
357831.26700000005	1
357831.6259	1
357839.7405	1
357840.9978	1
357847.4128	1
357847.9449	1
357851.3874	1
357853.8341	1
357854.3899	1
357857.3099	1
357857.4722	1
357863.0329	1
357863.7229	1
357865.2787	1
357873.0825	1
357879.6967	1
357888.2457	1
357891.6834	1
357896.7149	1
357905.0293	1
357908.5391	1
357913.5939	1
357917.4877	1
357918.4692	1
357922.8814	1
357927.5933	1
357930.7457	1
357933.4583	1
357939.7664	1
357947.1617	1
357951.5408	1
357956.3926	1
357960.9852	1
357969.6079	1
357988.9374	1
357993.5327	1
357996.5056	1
358002.9769	1
358013.7568	1
358026.2523	1
358029.5983	1
358035.8342	1
358045.9901	1
358049.9256	1
358061.9962	1
358070.5794	1
358071.5948	1
358073.751	1
358076.9903	1
358080.8079	1
358094.519	1
358094.5275	1
358094.8013	1
358096.6621	1
358101.5354	1
358103.1207	1
358103.7647	1
358106.5435	1
358107.1744	1
358110.1116	1
358111.8851	1
358116.7883	1
358120.6288	1
358136.7145	1
358144.0195	1
358145.7643	1
358148.6797	1
358151.4683	1
358153.0503	1
358155.1307	1
358160.8391	1
358161.9019	1
358165.065	1
358169.7511	1
358171.4673	1
358172.0648	1
358173.7746	1
358175.24799999996	1
358177.3679	1
358186.467	1
358186.6121	1
358187.04	1
358193.0506	1
358194.7085	1
358200.1984	1
358201.6528	1
358203.9871	1
358210.4695	1
358210.9348	1
358211.2112	1
358216.8791	1
358218.2658	1
358221.3587	1
358225.3335	1
358225.4499	1
358227.2267	1
358228.9444	1
358230.3359	1
358230.5918	1
358232.0583	1
358238.0398	1
358238.3273	1
358241.5246	1
358244.7347	1
358246.2999	1
358248.9757	1
358251.9468	1
358253.4718	1
358255.7766	1
358263.7485	1
358269.8621	1
358273.3646	1
358280.0344	1
358282.1653	1
358287.98299999995	1
358299.8816	1
358300.0848	1
358303.0175	1
358304.8038	1
358309.5118	1
358311.4621	1
358315.9556	1
358321.95	1
358322.0107	1
358330.5764	1
358334.8527	1
358341.3899	1
358341.4507	1
358345.6302	1
358353.3407	1
358354.5414	1
358361.3324	1
358363.5049	1
358363.6252	1
358371.3327	1
358373.8398	1
358374.1236	1
358378.7632	1
358380.7834	1
358384.601	1
358387.2801	1
358395.2571	1
358396.3575	1
358413.8339	1
358414.7919	1
358419.409	1
358421.5931	1
358424.5352	1
358425.7379	1
358429.9	1
358431.7995	1
358432.5325	1
358435.7106	1
358443.7179	1
358447.7057	1
358457.0329	1
358460.479	1
358466.3926	1
358467.8565	1
358467.9201	1
358468.11299999995	1
358468.4248	1
358468.9734	1
358471.1692	1
358471.1841	1
358483.5601	1
358488.1164	1
358488.7386	1
358490.4626	1
358494.3835	1
358494.7036	1
358500.6532	1
358501.5397	1
358504.096	1
358510.4445	1
358514.9625	1
358516.7264	1
358517.9491	1
358518.3015	1
358521.4742	1
358524.0842	1
358524.4545	1
358538.3562	1
358542.1607	1
358546.0535	1
358546.9948	1
358547.7133	1
358548.3966	1
358553.5602	1
358553.6714	1
358564.1012	1
358567.5888	1
358567.7274	1
358572.2535	1
358573.3202	1
358577.2451	1
358577.5914	1
358584.1611	1
358588.1573	1
358595.2792	1
358600.7855	1
358601.9242	1
358602.2113	1
358607.9558	1
358609.2602	1
358610.9783	1
358612.8501	1
358614.0076	1
358624.0656	1
358626.8915	1
358631.7947	1
358635.6252	1
358639.5421	1
358639.8237	1
358648.4138	1
358649.2321	1
358654.144	1
358654.5024	1
358654.67299999995	1
358655.3431	1
358656.455	1
358668.1612	1
358668.4449	1
358672.9118	1
358674.1761	1
358674.3167	1
358675.3879	1
358677.8042	1
358679.3503	1
358682.0527	1
358683.8662	1
358684.2795	1
358684.8678	1
358687.8854	1
358688.7534	1
358702.9131	1
358708.5788	1
358710.4202	1
358717.6504	1
358722.7014	1
358726.5482	1
358727.3051	1
358736.3265	1
358754.9097	1
358761.1355	1
358761.7742	1
358763.7526	1
358766.0551	1
358770.3776	1
358774.0548	1
358778.1094	1
358781.5626	1
358784.0564	1
358785.4574	1
358791.8284	1
358791.9777	1
358792.9487	1
358795.0279	1
358795.5891	1
358800.162	1
358804.6565	1
358810.1293	1
358810.3788	1
358814.47799999994	1
358818.2258	1
358819.3359	1
358819.7431	1
358820.3864	1
358821.3214	1
358823.6221	1
358827.8929	1
358835.1267	1
358845.4157	1
358849.8944	1
358851.3572	1
358851.4672	1
358853.0704	1
358853.6141	1
358854.5997	1
358856.1142	1
358856.9892	1
358870.68299999996	1
358872.7852	1
358874.8565	1
358876.4841	1
358880.7168	1
358882.5316	1
358883.1305	1
358889.484	1
358897.3872	1
358901.5002	1
358906.6098	1
358907.5276	1
358910.1923	1
358920.4394	1
358923.2085	1
358929.549	1
358930.5038	1
358934.3221	1
358945.5789	1
358949.8475	1
358950.6809	1
358967.0624	1
358969.5076	1
358973.5791	1
358977.86600000004	1
358982.573	1
358984.8284	1
358988.7633	1
358994.6544	1
358994.9366	1
358999.1623	1
359002.4093	1
359002.4769	1
359003.6477	1
359012.4117	1
359012.7267	1
359028.4459	1
359033.8642	1
359033.9995	1
359035.3485	1
359040.7565	1
359040.9505	1
359041.4746	1
359048.9958	1
359050.1753	1
359057.955	1
359063.8822	1
359067.994	1
359071.374	1
359073.0249	1
359075.1775	1
359076.3567	1
359076.823	1
359087.7028	1
359089.2971	1
359093.101	1
359093.8823	1
359095.1018	1
359100.4827	1
359101.2908	1
359102.281	1
359109.2469	1
359115.1137	1
359121.2871	1
359126.8926	1
359138.6822	1
359145.5408	1
359159.5905	1
359169.7196	1
359180.6635	1
359186.3338	1
359188.9476	1
359190.3783	1
359190.5386	1
359192.6248	1
359199.1711	1
359200.4698	1
359202.1604	1
359202.5586	1
359205.4257	1
359205.665	1
359216.2572	1
359220.81200000003	1
359221.3441	1
359223.547	1
359226.2032	1
359226.2642	1
359228.5733	1
359233.0324	1
359243.9231	1
359246.8347	1
359246.8974	1
359253.7088	1
359259.5746	1
359259.8877	1
359267.8273	1
359269.2514	1
359269.5046	1
359274.0318	1
359276.9884	1
359280.3033	1
359280.99600000004	1
359282.2467	1
359285.047	1
359290.06700000004	1
359302.9629	1
359303.1481	1
359303.4077	1
359312.2607	1
359315.4148	1
359317.2275	1
359322.9676	1
359323.1901	1
359323.2205	1
359323.4981	1
359328.0696	1
359338.8896	1
359340.5575	1
359351.1466	1
359358.0618	1
359362.53799999994	1
359369.3298	1
359369.7442	1
359369.8772	1
359373.0474	1
359373.5077	1
359377.6844	1
359382.5152	1
359388.9221	1
359390.101	1
359395.2906	1
359397.6678	1
359397.874	1
359400.7527	1
359408.7967	1
359411.2968	1
359412.3771	1
359414.1963	1
359419.7667	1
359425.596	1
359426.2548	1
359426.4831	1
359427.2442	1
359429.4372	1
359439.3673	1
359441.6229	1
359448.0839	1
359452.4847	1
359456.5545	1
359463.047	1
359464.0909	1
359476.5752	1
359478.5573	1
359482.4048	1
359497.5077	1
359499.0024	1
359506.852	1
359508.8697	1
359514.6593	1
359515.6605	1
359515.9074	1
359518.1332	1
359519.5272	1
359529.2328	1
359529.7976	1
359532.8258	1
359535.6878	1
359537.1525	1
359539.5541	1
359541.124	1
359550.0365	1
359551.732	1
359551.8414	1
359556.7908	1
359558.6031	1
359560.8673	1
359569.9661	1
359573.977	1
359577.4816	1
359577.6202	1
359579.0836	1
359581.0767	1
359582.8787	1
359583.7782	1
359587.1056	1
359598.8909	1
359599.9261	1
359600.8931	1
359609.8354	1
359616.9331	1
359618.1723	1
359620.2676	1
359621.149	1
359622.4313	1
359626.0133	1
359626.8975	1
359629.4033	1
359630.0434	1
359635.7118	1
359637.8011	1
359643.5881	1
359643.7574	1
359650.6106	1
359657.5507	1
359660.8695	1
359661.6689	1
359664.4048	1
359667.5998	1
359671.6825	1
359672.2969	1
359672.9232	1
359674.1425	1
359681.3767	1
359682.8307	1
359683.0496	1
359688.696	1
359689.1629	1
359689.3661	1
359690.0256	1
359693.4311	1
359693.8945	1
359696.9002	1
359701.5404	1
359703.4268	1
359706.3344	1
359707.6313	1
359708.0834	1
359716.0748	1
359717.6183	1
359717.9844	1
359724.5156	1
359725.0331	1
359730.6525	1
359734.7043	1
359738.2277	1
359738.5878	1
359739.596	1
359743.9337	1
359750.3542	1
359751.7114	1
359757.0645	1
359758.6492	1
359761.4671	1
359761.9814	1
359764.8833	1
359774.9556	1
359775.8819	1
359775.9797	1
359777.2146	1
359777.8652	1
359779.27200000006	1
359781.6082	1
359781.609	1
359783.9703	1
359789.7182	1
359790.4107	1
359792.7783	1
359793.5827	1
359797.761	1
359800.6553	1
359810.6591	1
359816.1074	1
359818.5214	1
359820.3828	1
359820.9207	1
359822.1061	1
359822.8963	1
359824.0116	1
359826.1072	1
359829.7585	1
359830.02	1
359831.8275	1
359833.3269	1
359835.506	1
359837.096	1
359837.7447	1
359840.0739	1
359845.1514	1
359846.0835	1
359846.4542	1
359846.4729	1
359846.7874	1
359847.7058	1
359850.8739	1
359852.405	1
359852.9118	1
359856.9343	1
359862.1809	1
359868.2564	1
359868.8516	1
359874.8509	1
359876.7205	1
359883.0496	1
359886.2927	1
359888.417	1
359893.7415	1
359894.0595	1
359901.4789	1
359904.8972	1
359907.2813	1
359908.7595	1
359914.6341	1
359921.4749	1
359921.74299999996	1
359924.3818	1
359935.2932	1
359938.3686	1
359939.7498	1
359943.68100000004	1
359944.7359	1
359946.081	1
359948.3227	1
359952.3618	1
359954.7318	1
359955.0469	1
359965.2332	1
359967.0653	1
359970.8868	1
359975.0769	1
359977.4764	1
359979.5455	1
359979.5475	1
359983.84	1
359985.5456	1
359991.3552	1
359996.1785	1
360002.2172	1
360002.54799999995	1
360004.468	1
360007.0098	1
360008.3201	1
360009.342	1
360010.9972	1
360013.0127	1
360013.7326	1
360015.7486	1
360021.3378	1
360022.689	1
360027.1922	1
360027.5503	1
360028.3141	1
360032.1063	1
360034.7029	1
360035.9372	1
360036.3338	1
360036.8178	1
360040.0764	1
360040.1851	1
360040.8107	1
360042.1352	1
360042.2465	1
360042.8997	1
360044.3676	1
360044.3924	1
360045.599	1
360050.1388	1
360053.1097	1
360053.4202	1
360056.1081	1
360057.0331	1
360057.6402	1
360060.6684	1
360060.6785	1
360060.8947	1
360061.5019	1
360063.2471	1
360063.4093	1
360068.6991	1
360069.4292	1
360069.9567	1
360070.8067	1
360071.321	1
360073.9861	1
360077.3498	1
360077.7396	1
360082.2555	1
360083.5409	1
360089.1181	1
360089.2653	1
360090.4359	1
360090.6453	1
360091.9093	1
360092.5654	1
360092.6308	1
360093.9182	1
360099.49799999996	1
360100.9918	1
360102.576	1
360107.2123	1
360109.3066	1
360109.5519	1
360110.1693	1
360114.7559	1
360118.1051	1
360118.8496	1
360125.5616	1
360127.6619	1
360130.87	1
360134.3276	1
360134.7912	1
360135.9788	1
360144.0679	1
360144.2078	1
360148.9206	1
360154.6828	1
360155.0788	1
360159.0853	1
360159.093	1
360162.1361	1
360164.3756	1
360168.5342	1
360168.8044	1
360169.77	1
360173.5456	1
360176.037	1
360176.4138	1
360183.5687	1
360184.9429	1
360187.8425	1
360188.3984	1
360190.0403	1
360190.7389	1
360191.0789	1
360193.0735	1
360194.161	1
360195.0317	1
360196.4772	1
360199.4452	1
360205.1273	1
360209.7246	1
360210.4313	1
360210.5785	1
360213.2454	1
360213.8013	1
360217.4229	1
360221.7196	1
360226.9196	1
360227.0062	1
360229.4261	1
360229.4596	1
360229.9764	1
360230.16	1
360233.3607	1
360234.0601	1
360236.8771	1
360240.9292	1
360242.6351	1
360246.6114	1
360248.0576	1
360251.0426	1
360252.0195	1
360252.3244	1
360253.436	1
360254.9403	1
360256.0355	1
360256.5989	1
360259.5813	1
360261.9853	1
360263.8635	1
360265.7202	1
360267.49	1
360270.2651	1
360273.5778	1
360273.7472	1
360278.5739	1
360283.0704	1
360283.1203	1
360284.3337	1
360286.3282	1
360287.081	1
360289.85	1
360292.7516	1
360295.095	1
360297.2546	1
360297.9195	1
360298.7721	1
360299.249	1
360299.7154	1
360302.369	1
360303.751	1
360303.9667	1
360305.6838	1
360309.0726	1
360309.6049	1
360309.6259	1
360310.2903	1
360310.8596	1
360313.5784	1
360315.6299	1
360316.6327	1
360319.6799	1
360322.3396	1
360324.2704	1
360325.8231	1
360326.0285	1
360326.4336	1
360327.0353	1
360328.1992	1
360330.2284	1
360333.6335	1
360333.6475	1
360335.7907	1
360336.0614	1
360337.7644	1
360339.1466	1
360340.6756	1
360345.9079	1
360346.8646	1
360348.6484	1
360355.713	1
360356.6351	1
360360.7721	1
360361.9782	1
360362.5695	1
360363.0152	1
360364.3842	1
360369.2911	1
360370.2016	1
360370.8517	1
360370.9466	1
360374.2322	1
360375.4758	1
360375.6665	1
360375.9533	1
360381.7866	1
360387.07899999997	1
360388.4746	1
360388.6194	1
360388.7152	1
360389.0406	1
360392.3466	1
360399.0449	1
360399.31299999997	1
360401.1666	1
360402.3193	1
360406.7022	1
360409.2292	1
360412.0362	1
360412.6436	1
360412.7255	1
360413.6071	1
360414.215	1
360421.0929	1
360421.1752	1
360422.5193	1
360425.8065	1
360425.9784	1
360429.5275	1
360432.7276	1
360434.8394	1
360437.1388	1
360437.5858	1
360438.1741	1
360443.6977	1
360443.8777	1
360444.8917	1
360447.2167	1
360449.1649	1
360461.3333	1
360462.3203	1
360462.9663	1
360465.9084	1
360467.7065	1
360468.1915	1
360469.5921	1
360470.0114	1
360470.1122	1
360470.9803	1
360471.9472	1
360473.3848	1
360473.7906	1
360474.1758	1
360474.3773	1
360475.2631	1
360475.6547	1
360476.9482	1
360478.0136	1
360478.1338	1
360480.7656	1
360484.2433	1
360485.9731	1
360486.0109	1
360486.4698	1
360486.93700000003	1
360488.8089	1
360488.8942	1
360490.3522	1
360493.0952	1
360493.4	1
360495.5157	1
360496.8285	1
360500.1808	1
360502.7417	1
360503.17100000003	1
360509.0998	1
360512.3572	1
360512.9638	1
360517.5023	1
360517.7466	1
360519.713	1
360520.1249	1
360521.4769	1
360522.9763	1
360523.2467	1
360525.4947	1
360528.3413	1
360532.8783	1
360532.9841	1
360533.3815	1
360533.591	1
360534.1104	1
360534.1393	1
360541.8933	1
360542.2614	1
360543.0453	1
360545.8002	1
360545.9624	1
360546.4756	1
360551.1171	1
360553.7525	1
360558.8296	1
360559.2209	1
360561.1381	1
360563.4844	1
360564.7618	1
360570.0132	1
360570.9861	1
360571.9289	1
360575.547	1
360576.6402	1
360576.6992	1
360579.5211	1
360580.7042	1
360581.3052	1
360583.8264	1
360585.2707	1
360585.58700000006	1
360585.6361	1
360588.0613	1
360588.3575	1
360588.849	1
360589.1486	1
360590.2984	1
360592.3872	1
360595.9876	1
360599.4344	1
360599.5968	1
360601.9117	1
360602.0195	1
360603.2976	1
360603.3044	1
360607.5931	1
360607.8687	1
360609.6921	1
360610.4125	1
360614.7221	1
360615.4413	1
360615.653	1
360620.3115	1
360621.1079	1
360623.4145	1
360623.7317	1
360628.7539	1
360630.6599	1
360630.8975	1
360636.4963	1
360638.0612	1
360638.2074	1
360638.8713	1
360639.0927	1
360639.6827	1
360639.9774	1
360641.8494	1
360645.495	1
360649.0187	1
360649.4517	1
360649.4618	1
360649.4704	1
360649.5704	1
360649.8021	1
360651.6933	1
360653.3269	1
360655.6285	1
360659.1515	1
360660.7193	1
360677.4925	1
360681.1116	1
360681.2952	1
360681.6145	1
360682.3109	1
360682.8741	1
360683.3325	1
360685.7578	1
360686.18100000004	1
360688.1939	1
360688.7021	1
360689.9736	1
360690.5965	1
360691.0481	1
360694.2851	1
360694.8432	1
360695.8598	1
360697.0086	1
360698.1278	1
360698.5609	1
360699.4313	1
360699.7953	1
360702.2374	1
360704.1516	1
360705.2265	1
360707.9781	1
360710.7479	1
360712.0679	1
360713.7165	1
360713.7494	1
360716.5263	1
360717.2745	1
360717.7198	1
360719.4757	1
360726.2477	1
360738.1094	1
360740.5065	1
360741.4686	1
360743.3354	1
360749.6792	1
360750.2937	1
360753.2338	1
360755.2604	1
360758.1708	1
360763.6626	1
360763.8442	1
360763.8983	1
360764.1168	1
360765.91	1
360766.0926	1
360769.8709	1
360770.3654	1
360774.6245	1
360776.133	1
360777.5565	1
360777.6781	1
360777.7787	1
360783.0586	1
360783.6497	1
360788.9239	1
360789.9261	1
360789.9538	1
360794.8614	1
360795.4145	1
360796.4157	1
360799.2922	1
360799.6715	1
360799.7901	1
360800.2453	1
360801.9418	1
360802.2397	1
360802.7581	1
360802.8951	1
360803.4414	1
360803.6057	1
360803.7357	1
360804.8376	1
360807.0645	1
360809.221	1
360809.9224	1
360810.0509	1
360811.6201	1
360821.9771	1
360822.1369	1
360826.6062	1
360827.0397	1
360829.5174	1
360830.3598	1
360830.93200000003	1
360832.0158	1
360833.0628	1
360833.0984	1
360833.7187	1
360835.9946	1
360837.652	1
360840.024	1
360840.3399	1
360842.6022	1
360842.6137	1
360846.5022	1
360846.5338	1
360849.9719	1
360850.3673	1
360850.4859	1
360851.7688	1
360853.4908	1
360854.768	1
360855.6397	1
360855.9523	1
360857.1056	1
360858.2383	1
360860.4983	1
360860.8066	1
360861.9796	1
360862.3037	1
360862.8335	1
360863.2588	1
360863.4818	1
360864.9699	1
360866.7504	1
360867.7226	1
360868.5086	1
360869.7434	1
360871.0637	1
360872.4648	1
360873.2446	1
360875.8165	1
360876.0872	1
360877.3809	1
360880.6209	1
360882.4161	1
360882.701	1
360884.1249	1
360886.7964	1
360887.2978	1
360892.0926	1
360893.1433	1
360893.5116	1
360894.456	1
360895.9559	1
360896.4133	1
360898.2856	1
360898.598	1
360900.3826	1
360901.8237	1
360904.6259	1
360907.9164	1
360908.5267	1
360910.9458	1
360911.2275	1
360913.8914	1
360915.1181	1
360916.8365	1
360917.843	1
360918.0765	1
360923.0521	1
360923.5509	1
360924.2974	1
360925.17	1
360929.7287	1
360931.1116	1
360931.2241	1
360932.7011	1
360935.3897	1
360937.2073	1
360941.9036	1
360944.963	1
360945.5749	1
360945.9229	1
360946.1638	1
360947.1679	1
360950.1844	1
360955.5309	1
360956.6758	1
360959.8666	1
360961.1128	1
360962.0728	1
360965.14200000005	1
360965.3073	1
360965.6579	1
360965.6706	1
360968.7239	1
360968.8788	1
360969.0708	1
360969.60799999995	1
360970.8072	1
360971.2493	1
360971.7492	1
360974.4909	1
360974.7302	1
360975.1585	1
360975.2897	1
360975.5251	1
360975.802	1
360976.13700000005	1
360976.374	1
360980.2029	1
360981.2325	1
360984.4374	1
360985.6621	1
360988.5511	1
360990.8659	1
360992.8602	1
360994.11100000003	1
360999.46	1
361000.162	1
361002.0901	1
361005.6556	1
361008.3076	1
361008.45399999997	1
361009.6163	1
361012.6129	1
361014.0679	1
361015.2859	1
361016.2639	1
361017.4293	1
361017.4773	1
361018.0214	1
361018.2305	1
361018.2577	1
361018.3443	1
361020.1147	1
361023.3137	1
361023.5221	1
361025.2153	1
361028.9275	1
361030.6612	1
361031.7431	1
361033.0405	1
361033.6881	1
361034.2126	1
361034.2179	1
361034.7347	1
361035.7585	1
361037.9716	1
361038.2331	1
361038.3864	1
361041.5532	1
361042.0336	1
361042.1711	1
361045.7594	1
361045.7681	1
361047.6574	1
361048.3465	1
361049.8468	1
361050.5256	1
361054.078	1
361054.1173	1
361056.6414	1
361057.2742	1
361058.5815	1
361058.64200000005	1
361059.6661	1
361064.4967	1
361065.2096	1
361070.6461	1
361070.7185	1
361072.7222	1
361074.6647	1
361078.4202	1
361079.8619	1
361080.1642	1
361081.5616	1
361081.7404	1
361086.4727	1
361086.5248	1
361086.9314	1
361090.2336	1
361096.5511	1
361098.5841	1
361099.1864	1
361099.7375	1
361100.2748	1
361102.0092	1
361104.4776	1
361106.0529	1
361106.6847	1
361107.2991	1
361110.7113	1
361111.499	1
361113.6405	1
361116.2184	1
361116.7078	1
361119.1977	1
361119.9849	1
361122.9172	1
361123.0708	1
361124.5427	1
361125.77	1
361128.1983	1
361130.4803	1
361132.316	1
361133.9723	1
361139.4138	1
361139.9953	1
361140.3908	1
361141.9187	1
361143.0128	1
361145.2426	1
361145.9681	1
361146.5155	1
361147.9969	1
361148.9456	1
361148.9998	1
361153.4864	1
361155.9468	1
361156.6347	1
361157.655	1
361158.0194	1
361159.5233	1
361162.0455	1
361162.0746	1
361163.1557	1
361164.7734	1
361170.0405	1
361173.2938	1
361174.0415	1
361178.0026	1
361179.3791	1
361180.4907	1
361182.0159	1
361183.071	1
361185.17600000004	1
361186.0929	1
361186.3669	1
361189.0497	1
361191.2555	1
361192.5368	1
361194.0795	1
361194.9587	1
361195.7771	1
361198.2873	1
361198.7189	1
361199.2482	1
361203.7688	1
361204.2108	1
361204.8923	1
361205.5557	1
361205.6724	1
361205.9892	1
361207.6863	1
361207.9747	1
361209.17299999995	1
361210.6345	1
361213.3844	1
361214.8071	1
361216.1441	1
361218.9269	1
361223.1452	1
361223.1578	1
361223.1834	1
361226.0032	1
361226.1035	1
361227.6033	1
361228.58	1
361230.8402	1
361231.9213	1
361232.4145	1
361233.8991	1
361236.6165	1
361238.5431	1
361240.1257	1
361241.834	1
361250.1162	1
361250.5423	1
361250.685	1
361251.408	1
361255.6766	1
361256.8856	1
361258.3275	1
361258.4071	1
361260.2681	1
361261.7678	1
361262.1755	1
361263.5847	1
361263.7925	1
361263.8135	1
361265.3264	1
361267.3919	1
361269.8753	1
361271.8093	1
361272.3807	1
361273.2891	1
361273.3074	1
361278.1717	1
361278.607	1
361280.0322	1
361280.7234	1
361282.4709	1
361282.7068	1
361282.9475	1
361283.0595	1
361285.52200000006	1
361285.8281	1
361286.2944	1
361287.9292	1
361290.9618	1
361291.2578	1
361293.1148	1
361295.4758	1
361299.2099	1
361299.325	1
361300.5365	1
361300.9251	1
361303.1297	1
361303.3217	1
361303.4923	1
361305.9617	1
361308.0402	1
361313.0488	1
361314.7624	1
361314.9337	1
361315.0309	1
361317.5466	1
361318.3286	1
361319.8596	1
361320.6129	1
361321.3687	1
361322.5282	1
361323.3037	1
361327.5619	1
361329.5899	1
361331.9025	1
361332.1566	1
361332.2829	1
361333.33700000006	1
361336.5009	1
361337.0446	1
361344.05700000003	1
361347.9026	1
361350.7871	1
361352.0418	1
361352.1092	1
361354.5554	1
361354.8384	1
361355.7672	1
361356.404	1
361356.50200000004	1
361358.54	1
361360.7549	1
361361.1199	1
361361.3043	1
361362.0905	1
361362.3409	1
361365.6707	1
361370.3851	1
361373.7794	1
361375.0418	1
361375.6159	1
361378.6767	1
361378.6863	1
361379.0693	1
361379.9638	1
361380.7968	1
361382.8312	1
361382.9961	1
361386.0986	1
361386.7733	1
361387.0629	1
361387.3915	1
361388.3153	1
361388.5761	1
361391.8308	1
361397.8006	1
361400.6115	1
361401.5188	1
361401.5941	1
361401.9226	1
361405.4557	1
361406.7332	1
361406.7652	1
361406.9409	1
361408.8297	1
361413.2874	1
361419.9164	1
361421.5278	1
361423.9805	1
361425.1117	1
361426.3659	1
361430.3375	1
361431.2474	1
361434.41299999994	1
361438.8299	1
361439.7115	1
361441.0805	1
361444.1617	1
361444.77	1
361446.6719	1
361451.5807	1
361451.6236	1
361451.7464	1
361456.1806	1
361462.0914	1
361462.7109	1
361464.2107	1
361469.2439	1
361473.908	1
361474.1893	1
361477.5292	1
361478.5271	1
361479.0779	1
361479.1894	1
361479.2102	1
361479.8933	1
361480.9264	1
361480.94700000004	1
361482.6821	1
361483.8254	1
361486.5621	1
[truncated: 1,261 more rows]
