# Supplementary material for: A LSTM-Hawkes hybrid model for posterior click distribution forecast in the advertising network environment
Source: PLoS One. 2020 Jun 5;15(6):e0232887. doi: 10.1371/journal.pone.0232887 (PMC7274406; doi:10.1371/journal.pone.0232887)
Supplement: S1 Dataset — Having the original data sets that can be found at http://labs.criteo.com/wp-content/uploads/2014/07/criteoconversionlogs.tar.gz, we first preprocess the data to conform behavior model (Fig 4) which can be found from the supporting information attachment. Then, we have processed Algorithm 1 to 4 in order to achieve the experimental results which also can be found from the supporting information attachment. (ZIP) [file pone.0232887.s001.zip › gradientHawkes-master/R/Test.R]

library(ggplot2)
library(dplyr)

### Data Setup
options(digits=12)

# observedDec
tempDir = './data/clickDec.csv'
observedDec <- read.csv(file=tempDir)
# observedInc
tempDir = './data/clickInc.csv'
observedInc <- read.csv(file=tempDir)

# Learning Period
decLearn   <- getDistance(260820, 266220, observedDec$time)
incLearn   <- getDistance(355800, 361200, observedInc$time)
observedDec$time
# Prediction Period
decPredict <- getDistance(266220, 268020, LSTMDec$time)
incPredict <- getDistance(361200, 363000, LSTMInc$time)

# Entire Period of Combined Data (Learning Period + Prediction Period)
decPTS <- getConcatenated(decLearn, decPredict, observedDec$time, LSTMDec$time)
incPTS <- getConcatenated(incLearn, incPredict, observedInc$time, LSTMInc$time)

# Entire Period of Observed Data
originDec     <- getDistance(260820, 268020, observedDec$time)
decBeg        <- as.numeric(unlist(originDec[1]))
decEnd        <- as.numeric(unlist(originDec[2]))
observedDecDf <- data.frame(time=observedDec$time[decBeg:decEnd], magnitude=observedDec$magnitude[decBeg:decEnd])

originInc     <- getDistance(355800, 363000, observedInc$time)
incBeg        <- as.numeric(unlist(originInc[1]))
incEnd        <- as.numeric(unlist(originInc[2]))
observedIncDf <- data.frame(time=observedInc$time[incBeg:incEnd], magnitude=observedInc$magnitude[incBeg:incEnd])


### Model Setup
# Hyper Parameter Setup
pstart <- c(mu = 0.062850512533, C = 0.013627776356, a = 0.011434188950, c=1.1)

# Optimization ('arg' should be one of “Nelder-Mead”, “BFGS”, “CG”, “L-BFGS-B”, “SANN”, “Brent”)
NM_dec <- learning(observedDec, as.numeric(unlist(decLearn[1])), as.numeric(unlist(decLearn[2])), pstart, "Nelder-Mead", TRUE)
NM_inc <- learning(observedInc, as.numeric(unlist(incLearn[1])), as.numeric(unlist(incLearn[2])), pstart, "Nelder-Mead", FALSE)

NM_dec_df <- gradientUpdate(model=NM_dec, combinedData=decPTS, observedData=observedDecDf, timeUnit = "1 min")
NM_inc_df <- gradientUpdate(model=NM_inc, combinedData=incPTS, observedData=observedIncDf, timeUnit = "1 min")


### Result
# Nelder-Mead Dec Period
plot(1:120, NM_dec_df$magnitude, 'l')
# Nelder-Mead Inc Period
plot(1:120, NM_inc_df$magnitude, 'l')
