# Supplementary material for: A LSTM-Hawkes hybrid model for posterior click distribution forecast in the advertising network environment
Source: PLoS One. 2020 Jun 5;15(6):e0232887. doi: 10.1371/journal.pone.0232887 (PMC7274406; doi:10.1371/journal.pone.0232887)
Supplement: S1 Dataset — Having the original data sets that can be found at http://labs.criteo.com/wp-content/uploads/2014/07/criteoconversionlogs.tar.gz, we first preprocess the data to conform behavior model (Fig 4) which can be found from the supporting information attachment. Then, we have processed Algorithm 1 to 4 in order to achieve the experimental results which also can be found from the supporting information attachment. (ZIP) [file pone.0232887.s001.zip › gradientHawkes-master/README.txt]

This is the model 'gradient Hawkes' which is described in the paper 'A LSTM-Hawkes Hybrid Model for Posterior Click Distribution Forecast in the Advertising Network Environment'. As the author of the paper, I would like to notify you that this modelis is based on the Hawkes from CRAN authored by Dr.Roger D. Peng.

In the original model, there would be an potential problem occured by 1)different batch sizes of the learning data or 2)the time unit differed by learning data set or 3)time unit itself.

To overcome this barrier, we introduced the gradient varaible noted \gamma in the paper. To have the model learn a dataset, please use function 'learning'(gradientHawkes.rd) after setting up dataset with rdb data.

Also, due to the Korean Domestic Patent Protection, it is not able to open source codes of algorithm 2 to public. However, you can still access the result which we embedded as variables in the library(LSTMDec and LSTMInc). If you want to get the same results presented in the paper, please utilize these instences.

To acutally load and run, please install the binary package, named 'gradientHawkes_lib.tgz', first and load the package to try codes under folder R. 

In case, residual values are still high please run learning() function with updated parameter sets until the parameters get converged.
