# Supplementary material for: A LSTM-Hawkes hybrid model for posterior click distribution forecast in the advertising network environment
Source: PLoS One. 2020 Jun 5;15(6):e0232887. doi: 10.1371/journal.pone.0232887 (PMC7274406; doi:10.1371/journal.pone.0232887)
Supplement: S1 File — (R) [file pone.0232887.s002.R]

gradient.hawkes.cond.int <- function(params, eval.pts, pts = NULL, data = NULL, TT = NULL) {
    mu <- params[1]
    C <- params[2]
    g <- params[3]
    ak <- params[-(1:3)]
    K <- length(ak)
    
    if(K < 1)
    stop("K must be >= 1")
    
    if(is.null(TT)) {
        S <- sapply(as.vector(eval.pts), function(x, times, ak, C) {
            if(is.null(times))
            return(0)
            use <- times < x
            if(!is.na(use) && any(use)) {
                d <- x - times[use]
                k <- 0:(length(ak)-1)
                lxk <- outer(log(d), k) + (-C * d)
                sum(exp(lxk) %*% ak %*% g)
            }
            else 0
        }, times = as.vector(pts), ak = ak, C = C)
        ci <- mu + S
    }
    else {
        Rfunc <- function(x, L, c) {
            k <- 1:L
            g <- gamma(k) / c^(k)
            
            ## Evaluate the (incomplete) Gamma function for all x and k
            o <- outer(x, k, pgamma, scale = 1/c)
            r <- o * rep(g, rep(nrow(o), ncol(o)))
            ## r <- t(t(o) * g)
            r
        }
        times <- as.vector(pts)
        ci <- mu*(TT[2,1]-TT[1,1])
        S <- double(2)
        
        for(i in 1:2) {
            use <- times < TT[i,1]
            
            if(any(use)) {
                r <- Rfunc(TT[i,1] - times[use], K, C
                )
                S[i] <- sum(r %*% ak %*% g)
            }
        }
        ci <- ci + (S[2] - S[1])
    }
    ci
}
